# Supplementary material for: Antibacterial Activity and Cytocompatibility of Electrospun PLGA Scaffolds Surface-Modified by Pulsed DC Magnetron Co-Sputtering of Copper and Titanium
Source: Pharmaceutics. 2023 Mar 14;15(3):939. doi: 10.3390/pharmaceutics15030939 (PMC10058054; doi:10.3390/pharmaceutics15030939)
Supplement: Supplementary file 1 [file pharmaceutics-15-00939-s001.zip]

Archive with 1 entries (1 files):
- pharmaceutics-2248041-supplementary.pdf
